# Supplementary material for: Polyphenol Extract from “Greco” Grape Canes: Characterization, Antioxidant Capacity, and Antitumor Effects on Cal-33 and JHU-SCC-011 Head and Neck Squamous Cell Carcinoma
Source: Molecules. 2022 Apr 15;27(8):2576. doi: 10.3390/molecules27082576 (PMC9030942; doi:10.3390/molecules27082576)
Supplement: Supplementary file 1 [file molecules-27-02576-s001.zip]

Archive with 1 entries (1 files):
- molecules-1652372-supplementary.pdf
